# Supplementary material for: ChagasDB: 80 years of publicly available data on the molecular host response to Trypanosoma cruzi infection in a single database
Source: Database (Oxford). 2023 May 26;2023:baad037. doi: 10.1093/database/baad037 (PMC10205463; doi:10.1093/database/baad037)
Supplement: baad037_Supp [file baad037_supp.zip]

Archive with 3 entries (3 files):
- suppl_data/Supplementary_Table 1.docx
- suppl_data/Supplementary_Table 2.docx
- suppl_data/Supplementary_Table 3.docx
